# Supplementary material for: Physical Health Decline After Chemotherapy or Endocrine Therapy in Breast Cancer Survivors
Source: JAMA Netw Open. 2025 Feb 28;8(2):e2462365. doi: 10.1001/jamanetworkopen.2024.62365 (PMC11871543; doi:10.1001/jamanetworkopen.2024.62365)
Supplement: Supplement 2. — eTable 1. Clinical Characteristics of the Women With Breast Cancer eTable 2. Characteristics the Women With BC and Matched Survey for the Cancer-Free Women With Less or More Than 5 Years of Follow-Up eTable 3. Clinical Characteristics of the Women With BC With Less and More Than 5 Years of Follow-Up eTable 4. Descriptive Statistics of the PROMIS Physical Health Score and the Individual Items Included in the Score eTable 5. Association Between Treatment Received and the PROMIS Physical Health Score With Additionally Adjusted Variables eTable 6. Association Between Treatment Received and the PROMIS Physical Health Score, Stratified by Age at Physical Health Assessment eTable 7. Association Between Treatment Received and the PROMIS Physical Health Score, Restricted to Women With Estrogen Receptor–Positive and Localized Disease and Matched Cancer-Free Women [file jamanetwopen-e2462365-s002.xlsx]

## Sheet: Table contents
Table of contents supplemental material
Supplemental Tables
eTable 1. Clinical characteristics of the women with breast cancer
eTable 2. Characteristics the women with BC and matched survey for the cancer-free women with less ore more than 5 years of follow-up.
eTable 3. Clinical characteristics of the women with BC with less and more than 5 years of follow-up.
eTable 4. Descriptive statistics of the PROMIS® physical health score and the individual items included in the score.
eTable 5. Association between treatment received and the PROMIS® physical health score with additionally adjusted variables.
eTable 6. Association between treatment received and the PROMIS® physical health score, stratified by age at physical health assessment.
eTable 7. Association between treatment received and the PROMIS® physical health score, restricted to women with estrogen receptor positive and localized disease and matched cancer-free women.

## Sheet: eTable 1
eTable 1. Clinical characteristics of the women with breast cancer.
	Breast cancer survivors, No. (%)
	All women with breast cancer	Women with breast cancer according to the treatment received
		No chemotherapy nor endocrine therapy	Endocrine therapy	Chemotherapy	Chemotherapy and endocrine therapy
Characteristics	(N=2,566)	(N = 433)	(N = 1,223)	(N = 276)	(N = 634)
Age at diagnosis, median (IQR)	56.3 (49.9, 61.9)	55.2 (49.1, 62.0)	57.7 (51.4, 63.0)	55.2 (48.7, 60.9)	54.9 (48.0, 60.0)
Diagnosis year
<2010	85 (3.3)	16 (3.7)	30 (2.5)	10 (3.6)	29 (4.6)
2010-<2015	1,106 (43.1)	204 (47.1)	490 (40.1)	128 (46.4)	284 (44.8)
2015+	1,375 (53.6)	213 (49.2)	703 (57.5)	138 (50.0)	321 (50.6)
Surgery
No surgery (in situ only)	10 (0.4)	5 (1.2)	5 (0.4)	0 (0.0)	0 (0.00)
Breast conserving surgery	1,637 (63.8)	228 (52.7)	936 (76.5)	150 (54.4)	323 (51.0)
Mastectomy	909 (35.4)	192 (44.4)	281 (23.0)	126 (45.7)	310 (48.9)
Unknown	10 (0.4)	8 (1.9)	1 (0.1)	0 (0.0)	1 (0.2)
Lymph node surgery
No surgery	427 (16.6)	172 (39.7)	239 (19.5)	4 (1.5)	12 (1.9)
Sentinel lymph node biopsy (SLNB)	1,383 (53.9)	192 (44.4)	732 (59.9)	153 (55.4)	306 (48.3)
Axillary lymph node dissection (ALND)	686 (26.7)	58 (13.4)	219 (17.9)	113 (40.9)	296 (46.7)
Unknown	70 (2.7)	11 (2.5)	33 (2.7)	6 (2.2)	20 (3.2)
Radiation therapy
No	807 (31.5)	268 (61.9)	299 (24.5)	87 (31.5)	153 (24.1)
Yes	1,608 (62.7)	143 (33.0)	850 (69.5)	165 (59.8)	450 (71.0)
Unknown	151 (5.9)	22 (5.1)	74 (6.1)	24 (8.7)	31 (4.9)
Tamoxifen
No	1,471 (57.3)	433 (100.0)	470 (38.4)	276 (100.0)	292 (46.1)
Yes	591 (23.0)	NA	394 (32.2)	NA	197 (31.1)
Unknown	504 (19.6)	NA	359 (29.4)	NA	145 (22.9)
Aromatase inhibitors
No	1,170 (45.6)	433 (100.0)	329 (26.9)	276 (100.0)	132 (20.8)
Yes	888 (34.6)	NA	533 (43.6)	NA	355 (56.0)
Unknown	508 (19.8)	NA	361 (29.5)	NA	147 (23.2)
ER status
Negative	346 (13.5)	87 (20.1)	12 (1.0)	224 (81.2)	23 (3.6)
Positive	2,091 (81.5)	282 (65.1)	1,162 (95.0)	49 (17.8)	598 (94.3)
Unknown	129 (5.0)	64 (14.8)	49 (4.0)	3 (1.1)	13 (2.1)
PR status
Negative	580 (22.6)	121 (27.9)	116 (9.5)	234 (84.8)	109 (17.2)
Positive	1,811 (70.6)	220 (50.8)	1,040 (85.0)	39 (14.1)	512 (80.8)
Unknown	175 (6.8)	92 (21.3)	67 (5.5)	3 (1.1)	13 (2.1)
HER2 status
Negative	1,574 (61.3)	93 (21.5)	872 (71.3)	180 (65.2)	429 (67.7)
Positive	278 (10.8)	22 (5.1)	30 (2.5)	80 (29.0)	146 (23.0)
Borderline	36 (1.4)	4 (0.9)	14 (1.1)	2 (0.7)	16 (2.5)
Unknown	678 (26.4)	314 (72.5)	307 (25.1)	14 (5.1)	43 (6.8)
Triple negative
No	2,276 (88.7)	359 (82.9)	1,174 (96.0)	126 (45.7)	617 (97.3)
Yes	166 (6.5)	10 (2.3)	2 (0.2)	148 (53.6)	6 (1.0)
Unknown	124 (4.8)	64 (14.8)	47 (3.8)	2 (0.7)	11 (1.7)
Hormone receptor positive (ER or PR positive)
No	330 (12.9)	85 (19.6)	11 (0.9)	218 (79.0)	16 (2.5)
Yes	2,109 (82.2)	284 (65.6)	1,164 (95.2)	55 (19.9)	606 (95.6)
Unknown	127 (5.0)	64 (14.8)	48 (3.9)	3 (1.1)	12 (1.9)
Stage
in situ	629 (24.5)	326 (75.3)	293 (24.0)	3 (1.1)	7 (1.1)
invasive	1,937 (75.5)	107 (24.7)	930 (76.0)	273 (98.9)	627 (98.9)
Localized	1,405 (54.8)	96 (22.2)	822 (67.2)	179 (64.9)	308 (48.6)
Regional	462 (18.0)	7 (1.6)	74 (6.1)	86 (31.2)	295 (46.5)
Unknown	70 (2.7)	4 (1.0)	34 (2.8)	8 (2.9)	24 (3.8)
Tumor size
<20 mm	1,532 (59.7)	234 (54.0)	881 (72.0)	127 (46.0)	290 (45.7)
20+ mm	686 (26.7)	80 (18.5)	177 (14.5)	128 (46.4)	301 (47.5)
Unknown	348 (13.6)	119 (27.5)	165 (13.5)	21 (7.6)	43 (6.8)
IQR: Interquartile range; ER: Estrogen receptor; PR: progesterone receptor; HER2: Human epidermal growth factor receptor 2.

## Sheet: eTable 2
eTable 2. Characteristics of the women with BC and matched survey for the cancer-free women with less or more than 5 years of follow-up.
	Women, No. (%)
	Cancer-free women with <5 years of follow-up	Women with breast cancer with <5 years of follow-up	Cancer-free women with ≧5 years of follow-up	Women with breast cancer with ≧5 years of follow-up
Characteristics	(N = 10,310)	(N= 2,062)	(N = 2,516)	(N= 504)
Age, median (IQR)	54.5 (48.0, 60.3)	54.5 (47.9, 60.3)	52.5 (47.3, 57.7)	52.2 (47.1, 57.5)
Race and ethnicity
Non-Hispanic
American Indian and Alaska Native	96 (0.9)	19 (0.9)	30 (1.2)	3 (0.6)
Asian	130 (1.3)	36 (1.8)	16 (0.6)	2 (0.4)
Black	308 (3.0)	55 (2.7)	48 (1.9)	7 (1.4)
Native Hawaiian or Pacific Islander	8 (0.1)	2 (0.1)	2 (0.1)	0 (0.0)
White	9,171 (89.0)	1,835 (89.0)	2,290 (91.0)	462 (91.7)
Other	15 (0.2)	4 (0.2)	6 (0.2)	2 (0.4)
Hispanic (all races)	509 (4.9)	94 (4.6)	105 (4.2)	23 (4.6)
Unknown/Missing	73 (0.7)	17 (0.8)	19 (0.8)	5 (1.0)
Highest level of education
High school or less	621 (6.0)	143 (6.9)	218 (8.7)	37 (7.3)
Some College	1,192 (11.6)	220 (10.7)	342 (13.6)	65 (12.9)
2-Yr College/Tech	1,205 (11.7)	234 (11.4)	316 (12.6)	58 (11.5)
4-Yr College Degree	2,766 (26.8)	533 (25.9)	676 (26.9)	142 (28.2)
Graduate Degree	2,430 (23.6)	478 (23.2)	578 (23.0)	116 (23.0)
Unknown/Missing	2,096 (20.3)	454 (22.0)	386 (15.3)	86 (17.1)
Income level
<$15k	174 (1.7)	32 (1.6)	40 (1.6)	8 (1.6)
$15k-$24,999	347 (3.4)	60 (2.9)	85 (3.4)	15 (3.0)
$25k-$49,999	1,479 (14.4)	265 (12.9)	362 (14.4)	79 (15.7)
$50k-$99,999	3,850 (37.3)	780 (37.8)	994 (39.5)	176 (34.9)
$100k-$149,999	2,434 (23.6)	507 (24.6)	567 (22.5)	124 (24.6)
$150k+	1,772 (17.2)	368 (17.9)	399 (15.9)	85 (16.9)
Unknown/Missing	254 (2.5)	50 (2.4)	69 (2.7)	17 (3.4)
Health insurance status
No	402 (3.9)	73 (3.5)	89 (3.5)	19 (3.8)
Yes	9,832 (95.4)	1,977 (95.9)	2,405 (95.6)	480 (95.2)
Unknown/Missing	76 (0.7)	12 (0.6)	22 (0.9)	5 (1.0)
Menopausal status
Pre-menopausal	3,290 (31.9)	688 (33.4)	930 (37.0)	202 (40.1)
Post-menopausal	5,340 (51.8)	1,011 (49.0)	1,110 (44.1)	228 (45.2)
Unknown/Missing	1,680 (16.3)	363 (17.6)	476 (18.9)	74 (14.7)
Smoking
Never	7,062 (68.5)	1,398 (67.8)	1,671 (66.4)	318 (63.1)
Current	326 (3.2)	62 (3.0)	95 (3.8)	19 (3.8)
Former	2,905 (28.2)	597 (29.0)	731 (29.1)	164 (32.5)
Unknown/Missing	17 (0.2)	5 (0.2)	19 (0.8)	3 (0.6)
Drinks per day,
Not a drinker	2,053 (19.9)	354 (17.2)	283 (11.3)	58 (11.5)
<1 drink a Day	5,323 (51.6)	1,096 (53.2)	1,429 (56.8)	288 (57.1)
1-2 drinks a Day	984 (9.5)	204 (9.9)	209 (8.3)	37 (7.3)
3+ drinks a Day	395 (3.8)	75 (3.6)	39 (1.6)	15 (3.0)
Unknown/Missing	1,555 (15.1)	333 (16.2)	556 (22.1)	106 (21.0)
Body mass index (Kg/m2)
<25	4,464 (43.3)	784 (38.0)	1,127 (44.8)	212 (42.1)
25-<30	2,956 (28.7)	654 (31.7)	728 (28.9)	145 (28.8)
30+	2,740 (26.6)	606 (29.4)	635 (25.2)	144 (28.6)
Unknown/Missing	150 (1.5)	18 (0.9)	26 (1.0)	3 (0.6)
Diabetes
No	9,786 (94.9)	1,931 (93.7)	2,409 (95.8)	476 (94.4)
Yes	524 (5.1)	131 (6.4)	107 (4.3)	28 (5.6)
Hypertension
No	7,816 (75.8)	1,532 (74.3)	1,982 (78.8)	386 (76.6)
Yes	2,494 (24.2)	530 (25.7)	534 (21.2)	118 (23.4)
IQR: Interquartile range.

## Sheet: eTable 3
eTable 3. Clinical characteristics the women with BC with less and more than 5 years of follow-up.
	Women, No. (%)
	Women with breast cancer with <5 years of follow-up	Women with breast cancer with ≧5 years of follow-up
Characteristics	(N= 2,062)	(N= 504)
Age at diagnosis, median (IQR)	56.8 (50.2, 62.5)	54.5 (49.2, 59.8)
Diagnosis year
<2010	0 (0.0)	85 (16.9)
2010-<2015	687 (33.3)	419 (83.1)
2015+	1,375 (66.7)	0 (0.0)
Surgery
No surgery (in situ only)	8 (0.4)	2 (0.4)
Breast conserving surgery	1,317 (63.9)	320 (63.5)
Mastectomy	729 (35.4)	180 (35.6)
Unknown	8 (0.4)	2 (0.4)
Lymph node surgery
No surgery	351 (17.0)	76 (15.1)
Sentinel lymph node biopsy (SLNB)	1,125 (54.6)	258 (51.2)
Axillary lymph node dissection (ALND)	522 (25.3)	164 (32.5)
Unknown	64 (3.1)	6 (1.2)
Radiation therapy
No	647 (31.4)	160 (31.8)
Yes	1,287 (62.4)	321 (63.7)
Unknown	128 (6.2)	23 (4.6)
Tamoxifen
No	1,184 (57.4)	287 (56.9)
Yes	454 (22.0)	137 (27.2)
Unknown	424 (20.6)	80 (15.9)
Aromatase inhibitors
No	912 (44.2)	258 (51.2)
Yes	723 (35.1)	165 (32.7)
Unknown	427 (20.7)	81 (16.1)
ER status
Negative	279 (13.5)	67 (13.3)
Positive	1,683 (81.6)	408 (81.0)
Unknown	100 (4.9)	29 (5.8)
PR status
Negative	474 (23.0)	106 (21.0)
Positive	1,452 (70.4)	359 (71.2)
Unknown	136 (6.6)	39 (7.7)
HER2 status
Negative	1,310 (63.5)	264 (52.4)
Positive	220 (10.7)	58 (11.5)
Borderline	31 (1.5)	5 (1.0)
Unknown	501 (24.3)	177 (35.1)
Triple negative
No	1,826 (88.6)	450 (89.3)
Yes	138 (6.7)	28 (5.6)
Unknown	98 (4.8)	26 (5.2)
Hormone receptor positive (ER or PR positive)
No	265 (12.9)	65 (12.9)
Yes	1,698 (82.4)	411 (81.6)
Unknown	99 (4.8)	28 (5.6)
Stage
in situ	505 (24.5)	124 (24.6)
invasive	1,557 (75.5)	380 (75.4)
Localized	1,128 (54.7)	277 (55.0)
Regional	364 (17.7)	98 (19.4)
Unknown	65 (4.1)	5 (1.0)
Tumor size
<20 mm	1,214 (58.9)	318 (63.1)
20+ mm	551 (26.7)	135 (26.8)
Unknown	297 (14.4)	51 (10.1)
IQR: Interquartile range; ER: Estrogen receptor; PR: progesterone receptor; HER2: Human epidermal growth factor receptor 2.

## Sheet: eTable 4
eTable 4. Descriptive statistics of the PROMIS® physical health score and the individual items included in the score.
	Women, No. (%)
	Before diagnosis/matched survey for cancer-free women						90 days≦ Diagnosis <2 years/matched survey for cancer-free women						2 Years ≤ Diagnosis < 5 years/matched survey for cancer-free women						Diagnosis ≧5 years/matched survey for cancer-free women
Outcome variables	Cancer-free	All women with breast cancer	No chemotherapy nor endocrine therapy	Endocrine therapy	Chemotherapy	Chemotherapy and endocrine therapy	Cancer-free	All women with breast cancer	No chemotherapy nor endocrine therapy	Endocrine therapy	Chemotherapy	Chemotherapy and endocrine therapy	Cancer-free	All women with breast cancer	No chemotherapy nor endocrine therapy	Endocrine therapy	Chemotherapy	Chemotherapy and endocrine therapy	Cancer-free	All women with breast cancer	No chemotherapy nor endocrine therapy	Endocrine therapy	Chemotherapy	Chemotherapy and endocrine therapy
PROMIS® physical health score, median (IQR)	54.1 (47.7, 57.7)	50.8 (47.7, 57.7)	54.1 (47.7, 57.7)	50.8 (47.7, 57.7)	50.8 (47.7, 54.1)	50.8 (47.7, 57.7)	54.1 (47.7, 57.7)	50.8 (44.9, 54.1)	50.8 (47.7, 57.7)	50.8 (44.9, 54.1)	50.8 (42.3, 54.1)	47.7 (44.9, 54.1)	54.1 (47.7, 57.7)	50.8 (47.7, 57.7)	54.1 (47.7, 57.7)	54.1 (47.7, 57.7)	50.8 (47.7, 54.1)	50.8 (47.7, 54.1)	54.1 (47.7, 57.7)	50.8 (47.7, 57.7)	54.1 (47.7, 57.7)	54.1 (47.7, 57.7)	47.7 (44.9, 54.1)	50.8 (44.9, 54.1)
Physical health	N=11,239	N=2,213	N=367	N=1,055	N=245	N=546	N=7,172	N=1,425	N=220	N=693	N=157	N=355	N=7,124	N=1,406	N=250	N=665	N=142	N=349	N=2,448	N=492	N=93	N=212	N=55	N=132
Excellent	1,943 (17.3)	366 (16.5)	83 (22.6)	177 (16.8)	24 (9.8)	82 (15.0)	1,172 (16.3)	117 (8.2)	33 (15.0)	59 (8.5)	6 (3.8)	19 (5.4)	1,077 (15.1)	154 (11.0)	35 (14.0)	81 (12.2)	13 (9.2)	25 (7.2)	382 (15.6)	54 (11.0)	14 (15.1)	31 (14.6)	2 (3.6)	7 (5.3)
Very Good	4,949 (44.0)	953 (43.1)	148 (40.3)	464 (44.0)	119 (48.6)	222 (40.7)	3,099 (43.2)	500 (35.1)	92 (41.8)	266 (38.4)	35 (22.3)	107 (30.1)	3,065 (43.0)	541 (38.5)	104 (41.6)	258 (38.8)	48 (33.8)	131 (37.5)	1,073 (43.8)	216 (43.9)	41 (44.1)	95 (44.8)	21 (38.2)	59 (44.7)
Good	3,548 (31.6)	720 (32.5)	106 (28.9)	334 (31.7)	86 (35.1)	194 (35.5)	2,199 (30.7)	574 (40.3)	69 (31.4)	280 (40.4)	77 (49.0)	148 (41.7)	2,290 (32.1)	537 (38.2)	82 (32.8)	246 (37.0)	63 (44.4)	146 (41.8)	754 (30.8)	156 (31.7)	26 (28.0)	68 (32.1)	22 (40.0)	40 (30.3)
Fair	732 (6.5)	161 (7.3)	30 (8.2)	73 (6.9)	14 (5.7)	44 (8.1)	631 (8.8)	206 (14.5)	22 (10.0)	81 (11.7)	32 (20.4)	71 (20.0)	618 (8.7)	164 (11.7)	27 (10.8)	77 (11.6)	18 (12.7)	42 (12.0)	214 (8.7)	59 (12.0)	11 (11.8)	16 (7.6)	10 (18.2)	22 (16.7)
Poor	67 (0.6)	13 (0.6)	0 (0.0)	7 (0.7)	2 (0.8)	4 (0.7)	71 (1.0)	28 (2.0)	4 (1.8)	7 (1.0)	7 (4.5)	10 (2.8)	74 (1.0)	10 (0.7)	2 (0.8)	3 (0.5)	0 (0.0)	5 (1.4)	25 (1.0)	7 (1.4)	1 (1.1)	2 (0.9)	0 (0.0)	4 (3.0)
Ability to carry out activities of daily living	N=4,922	N=977	N=147	N=507	N=98	N=225	N=7,172	N=1,425	N=220	N=693	N=156	N=356	N=7,110	N=1,406	N=250	N=665	N=141	N=350	N=2,452	N=495	N=93	N=215	N=55	N=132
Completely	3,904 (79.3)	766 (78.4)	116 (78.9)	399 (78.7)	74 (75.5)	177 (78.7)	5,611 (78.2)	1,002 (70.3)	158 (71.8)	522 (75.3)	103 (66.0)	219 (61.5)	5,507 (77.5)	1,049 (74.6)	187 (74.8)	511 (76.8)	100 (70.9)	251 (71.7)	1,905 (77.7)	360 (72.7)	71 (76.3)	165 (76.7)	33 (60.0)	91 (68.9)
Mostly	691 (14.0)	143 (14.6)	20 (13.6)	70 (13.8)	19 (19.4)	34 (15.1)	1,031 (14.4)	257 (18.0)	46 (20.9)	108 (15.6)	24 (15.4)	79 (22.2)	1,016 (14.3)	216 (15.4)	38 (15.2)	92 (13.8)	29 (20.6)	57 (16.3)	350 (14.3)	88 (17.8)	13 (14.0)	32 (14.9)	15 (27.3)	28 (21.2)
Moderately	251 (5.1)	54 (5.5)	9 (6.1)	29 (5.7)	4 (4.1)	12 (5.3)	410 (5.7)	123 (8.6)	11 (5.0)	49 (7.07)	21 (13.5)	42 (11.8)	426 (6.0)	112 (8.0)	21 (8.4)	48 (7.2)	7 (5.0)	36 (10.3)	146 (6.0)	36 (7.3)	8 (8.6)	14 (6.5)	5 (9.1)	9 (6.8)
A Little	72 (1.5)	14 (1.4)	2 (1.4)	9 (1.8)	1 (1.0)	2 (0.9)	117 (1.6)	43 (3.0)	5 (2.23)	14 (2.0)	8 (5.13)	16 (4.5)	151 (2.1)	26 (1.9)	4 (1.6)	13 (2.0)	5 (3.6)	4 (1.1)	49 (2.0)	11 (2.2)	1 (1.1)	4 (1.9)	2 (3.6)	4 (3.0)
Not at All	4 (0.1)	0 (0.0)	0 (0.0)	0 (0.0)	0 (0.0)	0 (0.0)	3 (0.04)	0 (0.0)	0 (0.0)	0 (0.0)	0 (0.0)	0 (0.0)	10 (0.1)	3 (0.2)	0 (0.0)	1 (0.2)	0 (0.0)	2 (0.6)	2 (0.1)	0 (0.0)	0 (0.0)	0 (0.0)	0 (0.0)	0 (0.0)
Fatigue	N=4,919	N=977	N=147	N=507	N=98	N=225	N=7,168	N=1,420	N=218	N=693	N=153	N=356	N=7,117	N=1,406	N=249	N=666	N=142	N=349	N=2,451	N=493	N=93	N=213	N=55	N=132
None	780 (15.9)	133 (13.6)	18 (12.2)	72 (14.2)	11 (11.2)	32 (14.2)	1,345 (18.8)	220 (15.5)	38 (17.4)	118 (17.0)	26 (17.0)	38 (10.7)	1,465 (20.6)	241 (17.1)	39 (15.7)	127 (19.1)	22 (15.5)	53 (15.2)	517 (21.1)	95 (19.3)	29 (31.2)	44 (20.7)	3 (5.5)	19 (14.4)
Mild	2,647 (53.8)	527 (53.9)	84 (57.1)	276 (54.4)	51 (52.0)	116 (51.6)	3,872 (54.0)	692 (48.7)	112 (51.4)	361 (52.1)	60 (39.2)	159 (44.7)	3,726 (52.4)	736 (52.4)	143 (57.4)	347 (52.1)	68 (47.9)	178 (51.0)	1,289 (52.6)	255 (51.7)	44 (47.3)	117 (54.9)	24 (43.6)	70 (53.0)
Moderate	1,306 (26.6)	279 (28.6)	40 (27.2)	141 (27.8)	32 (32.7)	66 (29.3)	1,708 (23.8)	421 (29.7)	55 (25.2)	176 (25.4)	54 (35.3)	136 (38.2)	1,687 (23.70)	380 (27.0)	58 (23.3)	170 (25.5)	44 (31.0)	108 (31.0)	561 (22.9)	123 (25.0)	17 (18.3)	45 (21.1)	25 (45.5)	36 (27.3)
Severe	162 (3.3)	36 (3.7)	5 (3.4)	18 (3.6)	4 (4.1)	9 (4.0)	221 (3.1)	77 (5.4)	11 (5.1)	35 (5.1)	12 (7.8)	19 (5.3)	216 (3.0)	44 (3.1)	7 (2.8)	19 (2.9)	8 (5.6)	10 (2.9)	75 (3.1)	17 (3.5)	2 (2.2)	6 (2.8)	2 (3.6)	7 (5.3)
Very Severe	24 (0.5)	2 (0.2)	0 (0.0)	0 (0.0)	0 (0.0)	2 (0.9)	22 (0.3)	10 (0.7)	2 (0.9)	3 (0.4)	1 (0.7)	4 (1.1)	23 (0.3)	5 (0.4)	2 (0.8)	3 (0.5)	0 (0.0)	0 (0.0)	9 (0.4)	3 (0.6)	1 (1.1)	1 (0.5)	1 (1.8)	0 (0.0)
Pain	N=4,924	N=978	N=147	N=508	N=98	N=225	N=7,177	N=1,423	N=219	N=693	N=149	N=355	N=7,121	N=1,408	N=250	N=666	N=142	N=350	N=2,446	N=495	N=93	N=215	N=55	N=132
0 (No Pain)	1,323 (26.9)	250 (25.6)	42 (28.6)	128 (25.2)	22 (22.5)	58 (25.8)	2,099 (29.3)	388 (27.3)	62 (28.3)	199 (28.7)	44 (28.2)	83 (23.4)	2,105 (29.6)	422 (30.0)	86 (34.4)	203 (30.5)	39 (27.5)	94 (26.9)	723 (29.6)	136 (27.5)	30 (32.3)	61 (28.4)	13 (23.6)	32 (24.2)
1-3	2,833 (57.5)	559 (57.2)	79 (53.7)	286 (56.3)	64 (65.3)	130 (57.8)	3,915 (54.6)	779 (54.7)	122 (55.7)	378 (54.6)	77 (49.4)	202 (56.9)	3,812 (53.5)	747 (53.1)	115 (46.0)	357 (53.6)	81 (57.0)	194 (55.4)	1,320 (54.0)	275 (55.6)	49 (52.7)	120 (55.8)	26 (47.3)	80 (60.6)
4-6	654 (13.3)	144 (14.7)	23 (15.7)	81 (15.9)	12 (12.2)	28 (12.4)	948 (13.2)	217 (15.3)	30 (13.7)	97 (14.0)	30 (19.2)	60 (16.9)	1,002 (14.1)	198 (14.1)	41 (16.4)	85 (12.8)	18 (12.7)	54 (15.4)	330 (13.5)	66 (13.3)	13 (14.0)	29 (13.5)	10 (18.2)	14 (10.6)
7-9	112 (2.3)	25 (2.6)	3 (2.0)	13 (2.6)	0 (0.0)	9 (4.0)	210 (2.9)	39 (2.7)	5 (2.3)	19 (2.7)	5 (3.2)	10 (2.8)	199 (2.8)	40 (2.8)	7 (2.8)	21 (3.2)	4 (2.8)	8 (2.3)	70 (2.9)	17 (3.4)	1 (1.1)	5 (2.3)	6 (10.9)	5 (3.8)
10 (Worst pain)	2 (0.04)	0 (0.0)	0 (0.0)	0 (0.0)	0 (0.0)	0 (0.0)	5 (0.1)	0 (0.0)	0 (0.0)	0 (0.0)	0 (0.0)	0 (0.0)	3 (0.04)	1 (0.1)	1 (0.4)	0 (0.0)	0 (0.0)	0 (0.0)	3 (0.1)	1 (0.2)	0 (0.0)	0 (0.0)	0 (0.0)	1 (0.8)
IQR: Interquartile range.

## Sheet: eTable 5
eTable 5. Association between treatment received and the PROMIS® physical health score with additionally adjusted variables.
	Before diagnosis/matched survey for cancer-free women		90 days £ Diagnosis < 2 years/matched survey for cancer-free women		2 years £ Diagnosis < 5 years/matched survey for cancer-free women		Diagnosis ³ 5 years/matched survey for cancer-free women
Treatment received	Women, No. (%)	β (95% CI)a	Women, No. (%)	β (95% CI)a	Women, No. (%)	β (95% CI)a	Women, No. (%)	β (95% CI)a
	All breast cancer
Cancer-free	4898 (83.4)	Ref.	7119 (83.5)	Ref.	7059 (83.5)	Ref.	2429 (83.2)	Ref.
No chemotherapy nor endocrine therapy	146 (2.5)	-0.26 (-1.29 to 0.77)	218 (2.6)	-1.20 (-2.08 to -0.33)	246 (2.9)	-0.64 (-1.48 to 0.21)	93 (3.2)	0.17 (-1.21 to 1.56)
Endocrine therapy	505 (8.6)	-0.29 (-0.86 to 0.28)	687 (8.1)	-1.10 (-1.60 to -0.59)	659 (7.8)	-0.49 (-1.02 to 0.04)	210 (7.2)	-0.10 (-1.05 to 0.84)
Chemotherapy	98 (1.7)	-0.49 (-1.74 to 0.76)	152 (1.8)	-3.00 (-4.04 to -1.96)	141 (1.7)	-1.23 (-2.33 to -0.13)	55 (1.9)	-4.08 (-5.87 to -2.29)
Chemotherapy and endocrine therapy	225 (3.8)	0.38 (-0.46 to 1.22)	354 (4.2)	-2.96 (-3.65 to -2.26)	348 (4.1)	-1.26 (-1.97 to -0.55)	132 (4.5)	-1.34 (-2.52 to -0.17)
	Invasive breast cancer
Cancer-free	3768 (83.4)	Ref.	5442 (83.5)	Ref.	5248 (83.5)	Ref.	1836 (83.3)	Ref.
No chemotherapy nor endocrine therapy	33 (0.7)	-0.77 (-2.91 to 1.37)	50 (0.8)	-1.78 (-3.58 to 0.03)	58 (0.9)	-0.99 (-2.69 to 0.71)	22 (1.0)	0.69 (-2.09 to 3.46)
Endocrine therapy	394 (8.7)	-0.44 (-1.09 to 0.21)	525 (8.1)	-1.34 (-1.92 to -0.76)	496 (7.9)	-0.57 (-1.18 to 0.03)	162 (7.4)	-0.50 (-1.56 to 0.56)
Chemotherapy	98 (2.2)	-0.43 (-1.69 to 0.82)	152 (2.3)	-3.03 (-4.08 to -1.99)	140 (2.2)	-1.26 (-2.36 to -0.15)	53 (2.4)	-4.10 (-5.90 to -2.29)
Chemotherapy and endocrine therapy	224 (5.0)	0.51 (-0.34 to 1.36)	351 (5.4)	-3.03 (-3.73 to -2.32)	342 (5.4)	-1.33 (-2.05 to -0.61)	132 (6.0)	-1.54 (-2.71 to -0.37)
	In situ breast cancerb
Cancer-free	1125 (83.4)	Ref.	1658 (83.4)	Ref.	1777 (83.5)	Ref.	583 (83.1)	Ref.
No chemotherapy nor endocrine therapy	113 (8.4)	-0.30 (-1.51 to 0.91)	168 (8.5)	-0.97 (-2.01 to 0.06)	188 (8.8)	-0.36 (-1.38 to 0.66)	71 (10.1)	0.49 (-1.27 to 2.24)
Endocrine therapy	111 (8.2)	0.36 (-0.87 to 1.59)	162 (8.2)	-0.27 (-1.32 to 0.79)	163 (7.7)	-0.13 (-1.22 to 0.96)	48 (6.8)	1.67 (-0.42 to 3.75)
aLinear regression models adjusted for age, time to/from diagnosis, body mass index, smoking, alcohol, diabetes and hypertension. All variables in the models were obtained from the same survey in the indicated interval.
bAnalyses were restricted to endocrine therapy only, since clinical guidelines do not recommend chemotherapy for women diagnosed with in situ cancer.

## Sheet: eTable 6
eTable 6. Association between treatment received and the PROMIS® physical health score, stratified by age at physical health assessment.
	Age < 65		Age ≧ 65		P-value for interaction
Treatment received	Women, No. (%)	β (95% CI)a	Women, No. (%)	β (95% CI)a
	Before diagnosis/matched survey for cancer-free women		Before diagnosis/matched survey for cancer-free women
Cancer-free	4,285 (83.3)	Ref.	613 (84.4)	Ref.	0.54
No chemotherapy nor endocrine therapy	136 (2.6)	0.05 (-1.03 to 1.12)	10 (1.4)	-2.35 (-6.60 to 1.89)
Endocrine therapy	433 (8.4)	-0.29 (-0.92 to 0.33)	72 (9.9)	0.39 (-1.28 to 2.05)
Chemotherapy	90 (1.7)	-0.51 (-1.83 to 0.81)	8 (1.1)	-2.30 (-7.04 to 2.45)
Chemotherapy and endocrine therapy	202 (3.9)	0.03 (-0.86 to 0.92)	23 (3.2)	1.44 (-1.40 to 4.29)
	90 days £ Diagnosis < 2 years/matched survey for cancer-free women		90 days £ Diagnosis < 2 years/matched survey for cancer-free women
Cancer-free	5,727 (83.4)	Ref.	1,392 (83.6)	Ref.	0.64
No chemotherapy nor endocrine therapy	183 (2.7)	-1.18 (-2.15 to -0.21)	35 (2.1)	-0.73 (-3.00 to 1.55)
Endocrine therapy	515 (7.5)	-1.20 (-1.80 to -0.61)	172 (10.3)	-0.84 (-1.91 to 0.24)
Chemotherapy	128 (1.9)	-2.81 (-3.96 to -1.65)	24 (1.4)	-4.69 (-7.44 to -1.95)
Chemotherapy and endocrine therapy	312 (4.5)	-3.13 (-3.89 to -2.38)	42 (2.5)	-4.14 (-6.22 to -2.06)
	2 years £ Diagnosis < 5 years/matched survey for cancer-free women		2 years £ Diagnosis < 5 years/matched survey for cancer-free women
Cancer-free	5,369 (83.6)	Ref.	1,690 (83.2)	Ref.	0.16
No chemotherapy nor endocrine therapy	179 (2.8)	-0.56 (-1.56 to 0.43)	67 (3.3)	-0.96 (-2.66 to 0.74)
Endocrine therapy	478 (7.4)	-0.46 (-1.09 to 0.16)	181 (8.9)	-0.24 (-1.31 to 0.83)
Chemotherapy	106 (1.7)	-0.95 (-2.23 to 0.34)	35 (1.7)	-1.84 (-4.17 to 0.49)
Chemotherapy and endocrine therapy	289 (4.5)	-1.43 (-2.22 to -0.63)	59 (2.9)	-0.99 (-2.79 to 0.82)
	Diagnosis ³ 5 years/matched survey for cancer-free women		Diagnosis ³ 5 years/matched survey for cancer-free women
Cancer-free	1,720 (83.1)	Ref.	709 (83.6)	Ref.	0.22
No chemotherapy nor endocrine therapy	68 (3.3)	0.25 (-1.39 to 1.90)	25 (2.9)	0.07 (-2.66 to 2.81)
Endocrine therapy	140 (6.8)	0.37 (-0.80 to 1.54)	70 (8.3)	-1.23 (-2.91 to 0.46)
Chemotherapy	44 (2.1)	-3.60 (-5.63 to -1.58)	11 (1.3)	-5.70 (-9.80 to -1.60)
Chemotherapy and endocrine therapy	99 (4.8)	-1.09 (-2.47 to 0.28)	33 (3.9)	-3.36 (-5.76 to -0.96)
aLinear regression models adjusted for age, time to/from diagnosis, and body mass index. All variables in the models were obtained from the same survey in the indicated interval.

## Sheet: eTable 7
eTable 7. Association between treatment received and the PROMIS® physical health score, restricted to women with estrogen receptor positive and localized disease and matched cancer-free women.
	Before diagnosis/matched survey for cancer-free women		90 days £ Diagnosis < 2 years/matched survey for cancer-free women		2 years £ Diagnosis < 5 years/matched survey for cancer-free women		Diagnosis ³ 5 years/matched survey for cancer-free women
Treatment received	Women, No. (%)	β (95% CI)a	Women, No. (%)	β (95% CI)a	Women, No. (%)	β (95% CI)a	Women, No. (%)	β (95% CI)a
Cancer-free	2302 (83.5)	Ref.	3327 (83.51)	Ref.	3385 (83.62)	Ref.	1117 (83.23)	Ref.
No chemotherapy nor endocrine therapy	22 (0.8)	0.24 (-2.47 to 2.94)	37 (0.93)	-1.85 (-3.98 to 0.28)	40 (0.99)	-0.17 (-2.28 to 1.93)	13 (0.97)	0.51 (-3.09 to 4.11)
Endocrine therapy	339 (12.3)	-0.35 (-1.08 to 0.39)	455 (11.42)	-1.40 (-2.04 to -0.75)	440 (10.87)	-0.68 (-1.35 to -0.01)	145 (10.8)	-0.82 (-1.95 to 0.32)
Chemotherapy and endocrine therapyb	94 (3.41)	0.45 (-0.88 to 1.78)	165 (4.14)	-2.89 (-3.92 to -1.86)	183 (4.52)	-1.42 (-2.43 to -0.42)	67 (4.99)	-1.81 (-3.43 to -0.18)
aLinear regression models adjusted for age, time to/from diagnosis, and body mass index. All variables in the models were obtained from the same survey in the indicated interval.
bThere were 5, 17, and 5 women coded as chemoterapy alone in the three periods, respectively; we combined them with the chemoterapy and endocrine therapy group as they may be missclassified given that these are ER+ women. Results were similar afrer exclusion of these women.
